# Supplementary material for: Amomum nilgiricum (Zingiberaceae), a new species from Western Ghats, India
Source: PhytoKeys. 2012 Jan 6;(8):99–104. doi: 10.3897/phytokeys.8.2152 (PMC3254251; doi:10.3897/phytokeys.8.2152)
Supplement: XML Treatment for Amomum nilgiricum [file phytokeys.8.2152-treatment1.xml]

<!DOCTYPE tp:taxon-treatment
  PUBLIC "-//TaxonX//DTD Taxonomic Treatment Publishing DTD v0 20100105//EN" "tax-treatment-NSO.dtd">
<tp:taxon-treatment xmlns:tp="http://www.plazi.org/taxpub"><tp:treatment-meta><mixed-citation publication-type="journal"><person-group><name><surname>Thomas</surname><given-names>V. P.</given-names></name><name><surname>Sabu</surname><given-names>M.</given-names></name><name><surname>Kumar</surname><given-names>K.M. Prabhu</given-names></name></person-group><article-title>
                    <italic>Amomum nilgiricum</italic> (Zingiberaceae), a new species from Western Ghats, India</article-title><source>PhytoKeys</source><day>6</day><month>1</month><year>2012</year><volume>2012</volume><issue>8</issue><fpage>99</fpage><lpage>104</lpage><pub-id pub-id-type="doi">10.3897/phytokeys.8.2152</pub-id></mixed-citation></tp:treatment-meta><tp:nomenclature><tp:taxon-name>
                        <tp:taxon-name-part taxon-name-part-type="genus">Amomum</tp:taxon-name-part>
                        <tp:taxon-name-part taxon-name-part-type="species">nilgiricum</tp:taxon-name-part>
                        <object-id xmlns:xlink="http://www.w3.org/1999/xlink" xlink:type="simple">urn:lsid:ipni.org:names:77116671-1</object-id>
                    		<object-id xmlns:xlink="http://www.w3.org/1999/xlink" xlink:type="simple">http://species-id.net/wiki/Amomum_nilgiricum</object-id>
                    </tp:taxon-name><tp:taxon-authority>V.P. Thomas &amp; M. Sabu</tp:taxon-authority><tp:taxon-status xmlns:xlink="http://www.w3.org/1999/xlink" xlink:type="simple">sp. nov.</tp:taxon-status><xref ref-type="fig" rid="F1">Figs 1</xref><xref ref-type="fig" rid="F2">2</xref></tp:nomenclature><tp:treatment-sec sec-type="Diagnosis"><title>Diagnosis.</title><p>The species shows similarity with <italic><tp:taxon-name>Amomum masticatorium</tp:taxon-name></italic> Thwaites in having long drying ligule with an acuminate apex, pubescent anther and echinate capsules, but differs in clump forming habit with non-stoloniferous rhizomes, tomentose lamina beneath, long corolla tube, obovate to rhomboid labellum with clefted apex and without any colour design, emarginate anther crest and reduced staminodes.</p></tp:treatment-sec><tp:treatment-sec sec-type="Type"><title>Type.</title><p><bold>INDIA.</bold> Kerala: Palakkad District, Silent Valley National Park, 1.5 km from Walakkad towards Sispara, 1200 m elevation, 3 April 2009, <italic>V.P. Thomas &amp; M.C. Shameer 115574</italic> (holotype: CALI; Isotype, MH, CAL).</p></tp:treatment-sec><tp:treatment-sec sec-type="Description"><title>Description.</title><p>Clump forming herb. Rhizome non-stoloniferous, stout, robust, 2−4 cm thick, robust, creamy-white inside, sheathed with scales; scales ovate to triangular, chartaceous, c. 1.8 × 2 cm, apex nearly rounded, pubescent externally. Leafy shoots 200−400 cm tall, robust, clump forming; sheath 2.5−4.5 cm wide at base, green, densely pubescent externally. Leaves 14−20 per leafy shoot; lamina lanceolate to elliptic-lanceolate, 32−41 × 6.5−8 cm, base cuneate, margin slightly straight, apex acuminate to 3 cm long, puberulous to glabrous and green on upper surface, tomentose and pale beneath; midrib hispid beneath; veins appressed above; petiole 2−8 mm long, pale green, wooly tomentose. Ligule entire, lanceolate, 4.5−9 cm long, chartaceous, drying, persistent, apex acute, pubescent to tomentose externally, glabrous within. Inflorescence 7−15 cm long, many flowered, arise from the rhizome under soil; peduncle 3.5−7.5 cm long. Bract oblong, 3−4.7 × 1.6−2.1 cm, coriaceous, red, margin ciliate, apex slightly emarginate, pubescent externally, glabrous internally. Bracteole tubular, 2-lobed, 2.2−2.5 × 0.5−0.6 cm, unequally split, membranous, red, margin ciliate, apex acute, pubescent externally, glabrous within. Flower 4.7−5.2 cm long, yellow; pedicel 5 mm long. Calyx 2 or 3-lobed, 2.4−2.8 × 0.4 cm, pale red, membranous, split nearly equal, margin ciliate, apex acute, pubescent externally, glabrous within. Corolla tube 2.5−3 cm long, c. 4 mm wide at mouth, pale yellow, pubescent externally, glabrous internally except near mouth; dorsal corolla lobe oblong, 1.4−1.6 × 0.7−0.8 cm, yellow, margin ciliate, apex hooded, ecuspidate, pubescent externally, glabrous within; lateral corolla lobes oblong, 1.4−1.6 × 04−0.6 cm, yellow, margin ciliate, apex nearly rounded, one side slightly folded, pubescent outside, glabrous within. Labellum obovate to rhomboid, 1.4−1.5 × 1−1.2 cm, uniform yellow, margin entire, apex clefted, pubescent inside along the median part. Lateral staminodes absent. Stamen 1.1−1.2 cm long; filament 4−5 × 2.5−3 mm, pale yellow, broader towards base, rarely minutely pubescent; connective rarely pubescent externally; crest inconspicuous, c. 3 × 1 mm, yellow, apex emarginate, rarely puberulous; anther thecae oblong, 6−7 mm long, creamy-white, base nearly rounded, apex rounded, pubescent; dehiscing throughout their length. Epigynous glands 2, oblong, 3−4 mm long, cream coloured, apex truncate, rarely puberulous. Ovary globose, 4−5 × 4 mm, densely pubescent externally; locules 3; ovules many on axile placentae; style 3.4−3.7 cm long, pubescent towards tip, glabrous towards base; stigma, tubular, c. 1 mm across, pale yellow, mouth ciliate, opening terminal. Capsule 8−10 per spike, globose, 2−3 × 2−3 cm, red, echinate, spines stout, pubescent externally, calyx not persistent. Seeds many, slightly oblong, 4−5 × c. 3 mm, black, aromatic, arillate, glabrous; aril white.</p><fig id="F1" position="float" orientation="portrait"><label>Figure 1.</label><caption><p><italic><tp:taxon-name>Amomum nilgiricum</tp:taxon-name></italic> <bold>A</bold> a part of leafy shoot <bold>B</bold> ligule <bold>C</bold> inflorescence <bold>D</bold> bract <bold>E</bold> bracteole <bold>F</bold> flower <bold>G</bold> calyx <bold>H</bold> corolla lobes <bold>I</bold> stamen <bold>J</bold> labellum <bold>K</bold> ovary with epigynous glands and style <bold>L</bold> stigma <bold>M</bold> c.s. of ovary <bold>N</bold> fruit <bold>O</bold> seed.</p></caption><graphic xmlns:xlink="http://www.w3.org/1999/xlink" xlink:href="PhytoKeys-008-099-g001.jpg" position="float" orientation="portrait" xlink:type="simple"/></fig><fig id="F2" position="float" orientation="portrait"><label>Figure 2.</label><caption><p><italic><tp:taxon-name>Amomum nilgiricum</tp:taxon-name></italic> <bold>A</bold> habit <bold>B</bold> ligules <bold>C</bold> inflorescence <bold>D</bold> rhizome with inflorescences <bold>E</bold> bract <bold>F</bold> bracteole <bold>G</bold> flower with a bract <bold>H</bold> calyx <bold>I</bold> corolla lobes <bold>J</bold> stigma <bold>K</bold> ovary with epigynous glands and style <bold>L</bold> stamen <bold>M</bold> labellum <bold>N</bold> infructescence.</p></caption><graphic xmlns:xlink="http://www.w3.org/1999/xlink" xlink:href="PhytoKeys-008-099-g002.jpg" position="float" orientation="portrait" xlink:type="simple"/></fig></tp:treatment-sec><tp:treatment-sec sec-type="Flowering and fruiting"><title>Flowering and fruiting.</title><p>March−November.</p></tp:treatment-sec><tp:treatment-sec sec-type="Distribution"><title>Distribution.</title><p>Known only from type locality, Silent Valley National Park, Western Ghats, Kerala in the evergreen forest above 1210 m.</p></tp:treatment-sec><tp:treatment-sec sec-type="Etymology"><title>Etymology.</title><p>the specific epithet <italic>nilgiricum</italic> indicates the place of collection Nilgiri Hills, a part of Western Ghats.</p></tp:treatment-sec><tp:treatment-sec sec-type="Conservation status"><title>Conservation status.</title><p>Critically endangered (CR B1ab(ii,iii)+B2ab(i,ii)). The taxon has been evaluated against the criteria as described in IUCN (2001). The area of occupancy is estimated to be less than 10 Km<sup>2</sup> and its habitat is severely fragmented, <!--PageBreak--><!--PageBreak-->and known to exist only in a single location. A continuous decline in quality of habitat and extent of occurrence is noticed. Major threat to the population are forest fire and clearing of trekking path in the forest which cause damage to the existing population.</p></tp:treatment-sec><tp:treatment-sec sec-type="Specimens examined"><title>Specimens examined.</title><p>INDIA, Kerala: Palakkad District, Silent Valley National Park, 3 km from Walakkad towards Sispara, 24 September 2008, <italic>V.P. Thomas &amp; K.M. Prabhu Kumar 115504</italic> (CALI); 2 km from Walakkad towards Sispara, 1 March 2009, <italic>V.P. Thomas &amp; A.V. Prasanth 115540</italic> (CALI).</p></tp:treatment-sec></tp:taxon-treatment>
